# Supplementary material for: Mass distribution of magnetized quark-nugget dark matter and comparison with requirements and observations
Source: Sci Rep. 2020 Oct 21;10:17903. doi: 10.1038/s41598-020-74984-z (PMC7578839; doi:10.1038/s41598-020-74984-z)
Supplement: Supplementary file 2 — Supplementary Data. [file 41598_2020_74984_MOESM2_ESM.xlsx]

## Sheet: Flux Summary 13.8 Gyr
Mass distribution of magnetized quark-nugget dark matter and comparison with requirements and observations
J. Pace VanDevender, Ian M. Shoemaker, T. Sloan, Aaron P. VanDevender, Benjamin A. Ulmen
Flux of quark nuggets above atmosphere by decadal mass in units number/m2/year/sr
Integer Value of Log10 of quark nugget mass in kg	Bo = 0.1E12 T	Bo = 0.2E12 T	Bo = 0.3E12 T	Bo = 0.4E12 T	Bo = 0.5E12 T	Bo = 0.6E12 T	Bo = 0.7E12 T	Bo = 0.8E12 T	Bo = 0.91E12 T	Bo = 0.99E12 T	Bo = 1.08E12 T	Bo = 1.18E12 T	Bo = 1.28E8 T	Bo = 1.38E12 T	Bo = 1.49E12 T	Bo = 1.61E12 T	Bo = 1.73E12 T	Bo = 1.86E12 T	Bo = 1.99E12 T	Bo = 2.13E12 T	Bo = 2.28E12 T	Bo = 2.44E12 T	Bo = 2.60E12 T	Bo = 2.76E12 T	Bo = 2.933E12 T	Bo = 3.12E12 T	Bo = 4.E12 T	Bo = 5.E12 T	Bo = 6.E12 T	Bo = 7.5E12 T	Bo = 9.E12 T	Bo = 10.E12 T
-26	0	0	0	0	0	0	0	0	3.48818e-11	0	0	0	0	0	0	0	0	0	0	0	0	0	0	0	0	0	0	0	0	0	0	0
-25	0	0	0	0	0	0	0	0	3.79341e-11	0	0	0	0	0	0	0	0	0	0	0	0	0	0	0	0	0	0	0	0	0	0	0
-24	0	0	4.06515e-10	0	0	0	0	0	4.20537e-11	0	0	0	0	0	0	0	0	0	0	0	0	0	0	0	0	0	0	0	0	0	0	0
-23	0	0	1.11486e-08	0	0	0	0	0	5.25771e-11	6.14399e-15	4.08146e-15	1.0775e-15	4.63397e-16	4.57427e-16	3.50839e-16	9.71503e-17	4.70759e-17	3.65081e-17	2.4342e-17	5.62203e-18	6.354e-18	1.41946e-18	7.27427e-19	7.23822e-19	1.32687e-19	6.95634e-20	0	0	0	0	0	0
-22	8.43649e-08	1.89446e-09	1.89973e-08	2.86023e-10	6.24042e-11	3.44663e-11	1.42691e-11	9.78945e-12	5.02729e-11	6.51263e-13	4.36716e-13	1.1637e-13	5.09737e-14	5.0317e-14	3.89431e-14	1.08808e-14	5.2725e-15	4.0889e-15	2.72631e-15	6.18423e-16	6.9894e-16	1.5614e-16	3.2516e-16	3.24272e-16	1.45956e-17	7.65198e-18	6.48786e-19	1.25583e-19	5.13193e-21	1.54143e-21	7.71264e-23	7.71303e-23
-21	1.69315e-06	3.63872e-08	1.85615e-08	4.70046e-09	1.01611e-09	5.89505e-10	2.44368e-10	1.65845e-10	4.57743e-11	9.72593e-12	6.45687e-12	1.70676e-12	7.32167e-13	7.2182e-13	5.52571e-13	1.5272e-13	7.3862e-14	5.72812e-14	3.81926e-14	8.82659e-15	9.97578e-15	2.22854e-15	2.18955e-15	2.17653e-15	2.08053e-16	1.08936e-16	9.55817e-18	1.84542e-18	7.59817e-20	2.29241e-20	1.14191e-21	1.14197e-21
-20	3.62623e-06	8.15853e-08	1.9061e-08	1.0769e-08	2.3217e-09	1.33307e-09	5.5283e-10	3.71161e-10	4.1924e-11	2.14487e-11	1.42035e-11	3.74323e-12	1.60613e-12	1.5859e-12	1.21495e-12	3.36043e-13	1.62694e-13	1.26062e-13	8.40287e-14	1.93904e-14	2.18959e-14	4.88577e-15	2.562e-15	2.54858e-15	4.55647e-16	2.38811e-16	2.10596e-17	4.07526e-18	1.67967e-19	5.04506e-20	2.52214e-21	2.52227e-21
-19	3.99782e-06	8.44774e-08	1.95924e-08	1.09657e-08	2.35241e-09	1.34287e-09	5.52363e-10	3.69696e-10	3.47222e-11	2.13688e-11	1.41382e-11	3.72061e-12	1.60011e-12	1.57629e-12	1.20724e-12	3.33128e-13	1.61611e-13	1.25186e-13	8.34201e-14	1.92442e-14	2.1718e-14	4.84176e-15	2.48125e-15	2.46968e-15	4.52595e-16	2.37281e-16	2.0755e-17	4.01866e-18	1.65876e-19	4.9837e-20	2.49509e-21	2.49668e-21
-18	3.98514e-06	8.72799e-08	2.04692e-08	1.14016e-08	2.41318e-09	1.38656e-09	5.70452e-10	3.80166e-10	5.18689e-11	2.18726e-11	1.44035e-11	3.80357e-12	1.63162e-12	1.6042e-12	1.22723e-12	3.40123e-13	1.64389e-13	1.2745e-13	8.4905e-14	1.95478e-14	2.20293e-14	4.92125e-15	2.51981e-15	2.50515e-15	4.58434e-16	2.40342e-16	2.10353e-17	4.06347e-18	1.67286e-19	5.02315e-20	2.51118e-21	2.51203e-21
-17	3.80764e-06	8.49931e-08	1.95924e-08	1.08235e-08	2.29687e-09	1.30633e-09	5.2632e-10	3.48965e-10	4.6672e-11	2.00847e-11	1.32403e-11	3.46847e-12	1.48333e-12	1.46056e-12	1.11602e-12	3.08161e-13	1.49278e-13	1.15804e-13	7.71155e-14	1.77769e-14	2.00532e-14	4.47128e-15	2.29067e-15	2.27787e-15	4.17301e-16	2.18707e-16	1.90981e-17	3.69321e-18	1.52255e-19	4.56876e-20	2.28382e-21	2.28393e-21
-16	3.44774e-06	7.54423e-08	1.74403e-08	9.37671e-09	1.9721e-09	1.12515e-09	4.54428e-10	3.03106e-10	3.956e-11	1.73322e-11	1.13995e-11	2.99653e-12	1.28407e-12	1.26662e-12	9.67964e-13	2.66872e-13	1.29176e-13	1.00142e-13	6.66972e-14	1.53706e-14	1.7321e-14	3.86518e-15	1.98006e-15	1.97024e-15	3.61307e-16	1.89421e-16	1.65577e-17	3.20266e-18	1.31728e-19	3.95365e-20	1.97897e-21	1.97834e-21
-15	2.79331e-06	6.27079e-08	1.43316e-08	7.99048e-09	1.6872e-09	9.59406e-10	3.85032e-10	2.56096e-10	3.2448e-11	1.47271e-11	9.65673e-12	2.54721e-12	1.08713e-12	1.07038e-12	8.21313e-13	2.26166e-13	1.09404e-13	8.46257e-14	5.63518e-14	1.30262e-14	1.47159e-14	3.28888e-15	1.68545e-15	1.67565e-15	3.0717e-16	1.609e-16	1.41271e-17	2.73099e-18	1.12611e-19	3.37945e-20	1.68874e-21	1.68882e-21
-14	2.54753e-06	6.1968e-08	1.43529e-08	8.04193e-09	1.71138e-09	9.7259e-10	3.90646e-10	2.60179e-10	3.21687e-11	1.49975e-11	9.88121e-12	2.59785e-12	1.11215e-12	1.09188e-12	8.3675e-13	2.30829e-13	1.11758e-13	8.62686e-14	5.74228e-14	1.3268e-14	1.49637e-14	3.33288e-15	1.70654e-15	1.69809e-15	3.10886e-16	1.63126e-16	1.42306e-17	2.7534e-18	1.13681e-19	3.41305e-20	1.70848e-21	1.70783e-21
-13	1.89602e-06	4.26647e-08	9.91578e-09	5.62966e-09	1.18601e-09	6.81039e-10	2.76493e-10	1.84795e-10	2.38497e-11	1.06967e-11	7.06909e-12	1.86623e-12	8.01214e-13	7.91349e-13	6.04846e-13	1.67779e-13	8.1253e-14	6.29764e-14	4.19657e-14	9.65865e-15	1.0878e-14	2.42585e-15	1.24317e-15	1.23412e-15	2.25833e-16	1.18397e-16	1.03806e-17	2.01051e-18	8.28405e-20	2.48674e-20	1.24133e-21	1.24066e-21
-12	1.88431e-06	4.80454e-08	1.13505e-08	6.35909e-09	1.32846e-09	7.53361e-10	3.0316e-10	2.01757e-10	2.32612e-11	1.16429e-11	7.66498e-12	2.01923e-12	8.63772e-13	8.47612e-13	6.46595e-13	1.78368e-13	8.61959e-14	6.68463e-14	4.45946e-14	1.02321e-14	1.15516e-14	2.56921e-15	1.31519e-15	1.30939e-15	2.395e-16	1.25562e-16	1.09959e-17	2.12371e-18	8.75103e-20	2.62554e-20	1.3159e-21	1.3145e-21
-11	1.04359e-06	3.34726e-08	8.42257e-09	4.83363e-09	1.05009e-09	6.06079e-10	2.49358e-10	1.65531e-10	1.82239e-11	9.57848e-12	6.32626e-12	1.67228e-12	7.15948e-13	7.04895e-13	5.38888e-13	1.48251e-13	7.16495e-14	5.54193e-14	3.69269e-14	8.53424e-15	9.63902e-15	2.15189e-15	1.09987e-15	1.0937e-15	2.00623e-16	1.05319e-16	9.19265e-18	1.77939e-18	7.33063e-20	2.20037e-20	1.10024e-21	1.09883e-21
-10	6.32981e-07	2.30923e-08	6.23323e-09	3.71678e-09	8.23996e-10	4.74241e-10	1.94621e-10	1.29304e-10	1.39148e-11	7.58783e-12	5.00795e-12	1.32748e-12	5.61637e-13	5.51657e-13	4.21006e-13	1.16483e-13	5.63027e-14	4.34811e-14	2.90644e-14	6.69021e-15	7.49772e-15	1.6707e-15	8.56909e-16	8.51939e-16	1.55642e-16	8.15979e-17	7.1336e-18	1.37847e-18	5.67187e-20	1.70507e-20	8.5168e-22	8.52454e-22
-9	2.65286e-07	1.3833e-08	4.32022e-09	2.69073e-09	6.03131e-10	3.5521e-10	1.45498e-10	9.72663e-11	9.79524e-12	5.70162e-12	3.77127e-12	9.96687e-13	4.29569e-13	4.2312e-13	3.24876e-13	9.00583e-14	4.36393e-14	3.3697e-14	2.2419e-14	5.16664e-15	5.82662e-15	1.2988e-15	6.64868e-16	6.62297e-16	1.21011e-16	6.35114e-17	5.51925e-18	1.0707e-18	4.42173e-20	1.32811e-20	6.63799e-22	6.63832e-22
-8	1.23865e-07	5.5825e-09	1.98209e-09	1.3832e-09	3.24763e-10	1.93614e-10	8.59265e-11	5.71662e-11	4.87767e-12	3.58194e-12	2.4203e-12	6.44345e-13	2.81745e-13	2.75371e-13	2.11556e-13	5.8193e-14	2.80101e-14	2.16493e-14	1.44835e-14	3.33386e-15	3.78063e-15	8.44576e-16	4.33546e-16	4.30674e-16	7.90815e-17	4.14598e-17	3.63685e-18	7.00436e-19	2.88458e-20	8.62029e-21	4.30592e-22	4.30613e-22
-7	5.46177e-08	2.10745e-09	7.70519e-10	5.29672e-10	1.20234e-10	7.15693e-11	3.1969e-11	2.12541e-11	1.65581e-12	1.20422e-12	8.24455e-13	2.16577e-13	9.54598e-14	9.51448e-14	7.40269e-14	2.04016e-14	9.93301e-15	7.73971e-15	5.13617e-15	1.15814e-15	1.30257e-15	2.89569e-16	1.48395e-16	1.46936e-16	2.68028e-17	1.39127e-17	1.21838e-18	2.32299e-19	9.63148e-21	2.89291e-21	1.44018e-22	1.43294e-22
-6	7.50994e-08	2.51101e-09	8.18344e-10	6.17446e-10	1.42451e-10	8.965e-11	4.14818e-11	2.91066e-11	2.78296e-12	1.93536e-12	1.30607e-12	3.4911e-13	1.48287e-13	1.46834e-13	1.15777e-13	3.19624e-14	1.56763e-14	1.20477e-14	7.98418e-15	1.84403e-15	2.08411e-15	4.64162e-16	2.38596e-16	2.38138e-16	4.3654e-17	2.28864e-17	2.01032e-18	3.87952e-19	1.59552e-20	4.7923e-21	2.40517e-22	2.39798e-22
-5	7.21734e-08	1.74874e-09	6.37671e-10	5.32699e-10	1.40491e-10	8.66366e-11	4.28853e-11	3.06771e-11	2.02488e-12	1.89235e-12	1.36321e-12	3.59885e-13	1.56165e-13	1.55525e-13	1.19987e-13	3.35168e-14	1.61941e-14	1.24493e-14	8.20326e-15	1.91149e-15	2.16036e-15	4.79776e-16	2.46598e-16	2.461e-16	4.48482e-17	2.35124e-17	2.01641e-18	3.87952e-19	1.59065e-20	4.77769e-21	2.39055e-22	2.39067e-22
-4	4.97412e-08	7.1743e-10	1.43476e-10	9.9881e-11	2.87517e-11	1.95874e-11	9.66868e-12	7.7478e-12	4.3889e-13	5.03807e-13	3.55087e-13	9.6975e-14	4.58763e-14	4.57427e-14	3.50839e-14	9.81218e-15	4.89589e-15	3.86986e-15	2.58025e-15	6.12801e-16	7.11648e-16	1.60398e-16	8.21992e-17	8.17919e-17	1.48609e-17	7.7911e-18	6.82291e-19	1.30889e-19	5.35082e-21	1.60717e-21	7.96851e-23	7.8958e-23
-3	5.26671e-08	1.30034e-09	2.28499e-10	1.69495e-10	4.31275e-11	2.7121e-11	1.29436e-11	9.0042e-12	7.97983e-13	6.75839e-13	4.81612e-13	1.31455e-13	5.74612e-14	5.85507e-14	4.45565e-14	1.24352e-14	5.93156e-15	4.78256e-15	3.23749e-15	7.58974e-16	8.83206e-16	1.95885e-16	9.96575e-17	9.98875e-17	1.80454e-17	9.46062e-18	8.34588e-19	1.5919e-19	6.42099e-21	1.914e-21	9.57683e-23	9.57731e-23
-2	8.77785e-09	8.07109e-10	9.03367e-11	4.54004e-11	1.30689e-11	7.9103e-12	4.05461e-12	3.141e-12	1.39647e-13	2.70335e-13	1.9591e-13	5.172e-14	2.22431e-14	2.37862e-14	1.92961e-14	6.02332e-15	3.15408e-15	2.55557e-15	1.70394e-15	4.10408e-16	4.70196e-16	1.0504e-16	5.4557e-17	5.42867e-17	1.00842e-17	5.21726e-18	4.62983e-19	9.07972e-20	3.74558e-21	1.12502e-21	5.62913e-23	5.5563e-23
-1	0	6.95011e-10	1.75359e-10	9.38276e-11	2.28706e-11	1.46905e-11	6.7057e-12	4.3974e-12	3.09218e-13	3.62495e-13	2.73458e-13	7.327e-14	3.47548e-14	3.56793e-14	2.63129e-14	7.28627e-15	3.48361e-15	2.66509e-15	1.77697e-15	4.10408e-16	4.63842e-16	1.06459e-16	5.4557e-17	5.42867e-17	9.68615e-18	5.07813e-18	4.38616e-19	8.49013e-20	3.45371e-21	1.03736e-21	5.1905e-23	5.19076e-23
0	0	6.72591e-11	1.27534e-10	1.05934e-10	1.96034e-11	1.28071e-11	5.14624e-12	3.3504e-12	1.59597e-13	2.02752e-13	1.59177e-13	4.20225e-14	2.27065e-14	2.60733e-14	1.92961e-14	5.82902e-15	2.7304e-15	2.2635e-15	1.58223e-15	3.76676e-16	4.51134e-16	1.06459e-16	5.4557e-17	5.13914e-17	9.55347e-18	5.00857e-18	4.62983e-19	8.49013e-20	3.50236e-21	1.03736e-21	5.11739e-23	5.19076e-23
1	0	0	0	3.0267e-12	5.88102e-12	5.65021e-12	1.55947e-12	6.282e-13	3.98991e-14	3.68639e-14	3.26517e-14	6.465e-15	4.17057e-15	4.57427e-15	4.21006e-15	1.5544e-15	7.53214e-16	6.20637e-16	4.13814e-16	9.55745e-17	1.08018e-16	2.83891e-17	1.45485e-17	1.44764e-17	2.91911e-18	1.5304e-18	1.40113e-19	2.71212e-20	1.07016e-21	3.21435e-22	1.60832e-23	1.68151e-23
2	0	0	0	0	6.53447e-13	7.53361e-13	1.24757e-12	1.3611e-12	5.98487e-14	4.30079e-14	2.85702e-14	6.465e-15	1.85359e-15	2.28713e-15	2.10503e-15	8.74352e-16	4.23683e-16	3.65081e-16	1.94736e-16	4.49762e-17	3.8124e-17	8.51673e-18	4.36456e-18	4.34293e-18	6.63435e-19	3.47817e-19	3.04594e-20	5.89592e-21	1.94575e-22	5.84427e-23	2.92422e-24	2.19328e-24
3	0	0	0	0	0	0	0	0	3.98991e-14	1.8432e-14	2.04073e-14	5.3875e-15	2.31699e-15	4.11684e-15	2.10503e-15	3.88601e-16	2.35379e-16	1.46032e-16	1.46052e-16	4.49762e-17	7.6248e-17	1.84529e-17	1.0184e-17	1.08573e-17	2.38837e-18	1.25214e-18	1.03562e-19	2.12253e-20	9.72877e-22	2.92213e-22	1.53522e-23	1.68151e-23
4	0	0	0	0	0	0	0	0	9.97478e-15	1.2288e-14	1.22444e-14	3.2325e-15	4.63397e-16	4.57427e-16	3.50839e-16	0	0	0	0	0	0	0	0	0	0	0	0	0	4.86438e-23	1.46107e-23	7.31056e-25	7.31092e-25
5	0	0	0	0	0	0	0	0	0	0	0	1.0775e-15	1.39019e-15	1.37228e-15	1.40335e-15	4.85751e-16	4.70759e-17	0	0	0	0	0	0	0	0	0	0	0	0	0	0	0
6	0	0	0	0	0	0	0	0	0	0	0	0	0	0	0	9.71503e-17	1.41228e-16	1.46032e-16	1.46052e-16	3.37322e-17	1.9062e-17	4.25837e-18	7.27427e-19	1.44764e-18	2.65374e-19	1.39127e-19	1.82757e-20	4.71674e-21	1.94575e-22	2.92213e-23	1.46211e-24	1.46218e-24
7	0	0	0	0	0	0	0	0	0	0	0	0	0	0	0	0	0	0	0	1.12441e-17	1.2708e-17	0	0	0	0	0	0	0	0	0	0	0
8	0	0	0	0	0	0	0	0	0	0	0	0	0	0	0	0	0	0	0	0	0	1.41946e-18	1.45485e-18	1.44764e-18	1.32687e-19	6.95634e-20	0	0	0	0	0	0
9	0	0	0	0	0	0	0	0	0	0	0	0	0	0	0	0	0	0	0	0	0	0	0	0	1.32687e-19	1.39127e-19	2.43675e-20	4.71674e-21	2.91863e-22	1.16885e-22	5.11739e-24	5.11765e-24
10	0	0	0	0	0	0	0	0	0	0	0	0	0	0	0	0	0	0	0	0	0	0	0	0	0	0	1.21838e-20	2.35837e-21	0	0	7.31056e-25	0
11																											0	1.17918e-21	0	0	0	0
12																												0	1.45932e-22	0	0	0
13																												0	0	1.46107e-23	0	0
14																												0	0	0	1.46211e-24	1.46218e-24
15																												0	0	0	0	0
Various Summaries versus Bo
Bo (10^12 T)	0.1	0.2	0.3	0.4	0.5	0.6	0.7	0.8	0.9	0.99	1.0849	1.18	1.28	1.38	1.49	1.61	1.73	1.86	1.99	2.13	2.28	2.44	2.6	2.76	2.933	3.122	4	5	6	7.5	9	10
Total events/m^2/year/sr above atmosphere	3.21421e-05	7.5338e-07	2.1917e-07	1.01166e-07	2.16869e-08	1.24499e-08	5.10343e-09	3.41149e-09	6.45239e-10	1.98162e-10	1.31133e-10	3.45716e-11	1.48352e-11	1.46226e-11	1.11956e-11	3.09472e-12	1.498e-12	1.16052e-12	7.73298e-13	1.78359e-13	2.01301e-13	4.49172e-14	2.4363e-14	2.42314e-14	4.19185e-15	2.19709e-15	1.92385e-16	3.7198e-17	1.53284e-18	4.60243e-19	2.30133e-20	2.30108e-20
Flux of largest Mass No. /m^2/y/sr	1.13923e+08	1.48679e+10	7.84104e+09	3.30393e+11	1.53035e+12	1.32738e+12	8.01557e+11	7.347e+11	9.97478e-15	1.2288e-14	1.22444e-14	1.0775e-15	1.39019e-15	1.37228e-15	1.40335e-15	9.71503e-17	1.41228e-16	1.46032e-16	1.46052e-16	1.12441e-17	1.2708e-17	1.41946e-18	1.45485e-18	1.44764e-18	1.32687e-19	1.39127e-19	1.21838e-20	1.17918e-21	1.45932e-22	1.46107e-23	1.46211e-24	1.46218e-24
Number per y of largest mass somewhere on earth for 2pi sr	3.65058e+23	4.7643e+25	2.5126e+25	1.05872e+27	4.90388e+27	4.2535e+27	2.56853e+27	2.35429e+27	31.9634	39.3759	39.2362	3.45277	4.45476	4.39737	4.49694	0.311311	0.452553	0.467949	0.468013	0.0360307	0.0407218	0.00454854	0.00466197	0.00463887	0.000425186	0.000445821	3.9042e-05	3.77861e-06	4.67627e-07	4.68188e-08	4.68523e-09	4.68546e-09
Years between Impact of largest Mass Somewhere on Earth for 2pi sr (y)	2.73929e-24	2.09894e-26	3.97994e-26	9.44537e-28	2.0392e-28	2.351e-28	3.89328e-28	4.24756e-28	0.0312857	0.0253963	0.0254867	0.289623	0.224479	0.227409	0.222373	3.21223	2.20968	2.13698	2.13669	27.7541	24.5569	219.851	214.502	215.57	2351.91	2243.05	25613.5	264648	2.13846e+06	2.13589e+07	2.13437e+08	2.13426e+08
Max Mass (kg)	0.007	0.2	2.65	21	110	120	660	970	6600	20848.9	41920.5	102073	143893	551018	661444	1.01635e+06	2.88689e+06	6.26117e+06	9.1487e+06	1.34685e+07	5.171e+07	2.02001e+08	2.26809e+08	6.30836e+08	1.49282e+09	1.72183e+09	1.72183e+09	1.72183e+09	1.72183e+09	1.72183e+09	1.72183e+09	800000000000000
Energy loss per km (J)									22500000000000	32500000000000	54800000000000	105000000000000	140000000000000	360000000000000	430000000000000	610000000000000	1300000000000000	2200000000000000	3000000000000000	4050000000000000	1e+16	2.7e+16	3e+16	6.25e+16	1.15e+17	1.32e+17	1.32e+17	1.32e+17	1.32e+17	1.32e+17	1.32e+17	4e+19
Energy loss per km (Kilotons TNT equivalent)	0	0	0	0	0	0	0	0	5.38125	7.7675	13.0972	25.095	33.46	86.04	102.77	145.79	310.7	525.8	717	967.95	2390	6453	7170	14937.5	27485	31548	31548	31548	31548	31548	31548	9.56667e+06
Fraction of Tohuku m9.1 Earhtquake at 4E16 J/km	0	0	0	0	0	0	0	0	0.0005625	0.0008125	0.00137	0.002625	0.0035	0.009	0.01075	0.01525	0.0325	0.055	0.075	0.10125	0.25	0.675	0.75	1.5625	2.875	3.3	3.3	3.3	3.3	3.3	3.3	1000
Flux of M > or = 1.e-5 kg No./m^2/y/sr	1.8336e-07	5.33589e-09	1.40288e-09	1.05026e-09	2.74448e-10	1.75157e-10	8.42111e-11	6.03072e-11	4.01984e-12	4.01817e-12	2.92232e-12	7.77955e-13	3.49401e-13	3.58165e-13	2.74707e-13	7.83031e-14	3.79902e-14	2.98636e-14	1.99848e-14	4.71126e-15	5.39454e-15	1.21505e-15	6.23405e-16	6.20316e-16	1.1358e-16	5.95463e-17	5.22684e-18	1.00584e-18	4.12986e-20	1.2346e-20	6.17742e-22	6.17773e-22
Number per y of gt.eq 1.e-5 kg mass somewhere on earth for 2pi sr	5.87562e+08	1.70984e+07	4.49541e+06	3.36549e+06	879447	561276	269848	193250	12881.3	12875.9	9364.37	2492.9	1119.63	1147.71	880.276	250.916	121.737	95.6957	64.0398	15.0969	17.2864	3.89355	1.99765	1.98775	0.363959	0.190812	0.016749	0.00322315	0.000132338	3.95619e-05	1.97951e-06	1.97961e-06
Years between Impact of gt.eq 1.e-5 kg Mass Somewhere on Earth for 2pi sr (y)	1.70195e-09	5.84848e-08	2.22449e-07	2.97133e-07	1.13708e-06	1.78165e-06	3.70579e-06	5.17465e-06	7.76321e-05	7.76644e-05	0.000106788	0.00040114	0.000893152	0.000871297	0.00113601	0.00398539	0.00821444	0.0104498	0.0156153	0.0662389	0.0578489	0.256835	0.500587	0.50308	2.74756	5.24077	59.705	310.255	7556.39	25276.9	505176	505151
Flux for M>10^5 kg No./m^2/y/sr	0	0	0	0	0	0	0	0	0	0	0	1.0775e-15	1.39019e-15	1.37228e-15	1.40335e-15	5.82902e-16	1.88303e-16	1.46032e-16	1.46052e-16	4.49762e-17	3.177e-17	5.67782e-18	2.18228e-18	2.89529e-18	5.30748e-19	3.47817e-19	5.4827e-20	1.17918e-20	4.86438e-22	1.46107e-22	7.31056e-24	6.57983e-24
Bo (10^12 T)	0.1	0.2	0.3	0.4	0.5	0.6	0.7	0.8	0.9	1.-	1.1	1.2	1.3	1.4	1.5	1.6	1.7	1.9	2	2.1	2.3	2.4	2.6	2.8	3	3.1	4	5	6	7.5	9	10
